# Supplementary material for: Functional analyses of splice site variants in TCF12
Source: Hum Genomics. 2025 Apr 26;19:45. doi: 10.1186/s40246-025-00758-1 (PMC12034182; doi:10.1186/s40246-025-00758-1)
Supplement: Supplementary file 2 — Supplementary Material 2: Used primers. [file 40246_2025_758_MOESM2_ESM.xlsx]

## Sheet: Sheet1
Primer	Sequence [5’->3’]	Use
SA2	ATCTCAGTGGTATTTGTGAGC	PCR, Sanger sequencing
SD6	TCTGAGTCACCTGGACAACC	PCR, Sanger sequencing
hu_gDNA_Ex16_XhoI_fwd	ATTGCTCGAGATTTGAGGTCCCTTCCCCA	Cloning Minigene assay
hu_gDNA_Ex16_BamHI_rev	ATTGGGATCCCCACTGAAGGCTGGTTCTAAATT	Cloning Minigene assay
hu_gDNA_Ex17_XhoI_2_fwd	ATTGCTCGAgcattgcttggaatgtagcagtat	Cloning Minigene assay
hu_gDNA_Ex17_BamHI_2_rev	ATTGGGATCCTTGCATGTCTCTTCAATCAAATGATAA	Cloning Minigene assay
hu_gDNA_Ex19_XhoI_fwd	ATTGCTCGAgcagaacctgagagattctactc	Cloning Minigene assay
hu_gDNA_Ex19_BamHI_rev	ATTGGGATCCtgagagatcagaagcaaccaga	Cloning Minigene assay
TCF12_Exon16_delEX16_for2	GTTGGAACTCATCGGGAAG	Cloning Luciferase assay
TCF12_Exon16_delEX16_rev2	TCACAGACATCCTTTAAGAAG	Cloning Luciferase assay
TCF12_Exon17_delEX17_for2	GTGGCTTGCAAAGTCAGT	Cloning Luciferase assay
TCF12_Exon17_delEX17_rev2	CATTGAAGCTGATCGACTG	Cloning Luciferase assay
TCF12_Ex19_insTCTAG_for2	TCTAGCAGTACTAATGAAGATGAGG	Cloning Luciferase assay
TCF12_Ex19_insTCTAG_rev2	CTTGTTCTGGCTCTAGATG	Cloning Luciferase assay
