# Supplementary material for: Functional analyses of splice site variants in TCF12
Source: Hum Genomics. 2025 Apr 26;19:45. doi: 10.1186/s40246-025-00758-1 (PMC12034182; doi:10.1186/s40246-025-00758-1)
Supplement: Supplementary file 3 — Supplementary Material 3: Gene list of in-silico panel. [file 40246_2025_758_MOESM3_ESM.xlsx]

## Sheet: Sheet1
Gene	Transkript (Ref Seq)	OMIM #
ERF	NM_006494.4	611888
FGFR1	NM_023110.3	136350
FGFR2	NM_000141.5	176943
FGFR3	NM_000142.5	134934
GLI3	NM_000168.6	165240
MEGF8	NM_001271938.2	604267
MSX2	NM_002449.5	123101
RAB23	NM_183227.3	606144
TCF12	NM_207307.2	600480
TWIST1	NM_000474.4	601622
